# Supplementary material for: Hyper-Cryptic Marine Meiofauna: Species Complexes in Nemertodermatida
Source: PLoS One. 2014 Sep 16;9(9):e107688. doi: 10.1371/journal.pone.0107688 (PMC4166464; doi:10.1371/journal.pone.0107688)
Supplement: Table S1 — Reduced datasets. Table showing, which sequences per dataset had been excluded for pairwise distance calculations and TCS analyses. (XLSX) [file pone.0107688.s008.xlsx]

## Sheet: Sheet1
		length in bp	number of sequences	missing sequences with respect to the full dataset (gene trees)
gene trees	LSU	3583	168	none
	SSU	1792	166	none
	H3	328	107	none
parsimony networks	LSU	2009	154	07003, 08093, 09005, 09041, 09049, 09059, 10154, 10255, 13156, 13176, MCG15, PNG54, PNG67, PNG77
	SSU	1502	155	07003, 08078, 08094, 08121, 10154 ,13452, 13508, 13512, PNG54, PNG57, PNG72
	H3	328	107	none
pairwise distance	LSU	2009	141	08121, 10055, 10093, 10098, 13428, 13446, 13452, 13508, MCG03, PNG50, PNG57, PNG72, PNG85
	SSU	1502	155	none
	H3	328	107	none
