# Supplementary material for: Hyper-Cryptic Marine Meiofauna: Species Complexes in Nemertodermatida
Source: PLoS One. 2014 Sep 16;9(9):e107688. doi: 10.1371/journal.pone.0107688 (PMC4166464; doi:10.1371/journal.pone.0107688)
Supplement: Table S2 — Averaged pairwise distances across the LSU gene dataset. (XLSX) [file pone.0107688.s009.xlsx]

## Sheet: 28S_2
	N1	N2	N3	N4	N. elongatus	N. wolfgangi n.sp.	N. glandulosum n.sp.	S. rubra	S2	S3	S. lundini n.sp.	S. psammicola	S. papuensis n.sp.	S7	S. variabilis n.sp.	S. boucheti n.sp.	S. monolithes n.sp.	S. ylvae n.sp.	S. martindalei n.sp.	P3
N1	−
N2	12.1	−
N3	7.8	9.5	0
N4	2.9	7	8	1.2
N. elongatus	14.4	5.9	7.8	2.9	0.6
N. wolfgangi n.sp.	12.9	5.1	10	6.3	6.3	0.2
N. glandulosum n.sp.	13	4.8	9.6	5.7	5.9	1.7	0.4
S. rubra	16.8	14.1	16.2	14.4	14.9	15.7	14.7	0.2
S2	17	12.1	16	14.1	14.5	14.7	14.5	0.3	0.3
S3	16.7	14.1	16.1	14.2	14.6	14.5	14.4	1	1.5	−
S. lundini n.sp.	19.6	17.1	19.6	18.1	18.6	17.4	17.4	8.2	10.9	10.6	0.1
S. psammicola	17.6	15.2	17.7	16	16.5	15.6	15.4	8.3	8.5	8.1	4.2	0.8
S. papuensis n.sp.	19.1	17.4	19.1	17.9	18.2	17.5	17.4	13.1	13.3	12.8	16.7	14.4	0.6
S7	−	−	−	−	−	−	−	−	−	−	−	−	−	−
S. variabilis n.sp.	16.3	13.6	14.9	14.5	15	13.8	13.6	10.5	10.6	10.3	14.6	12.4	15.9	−	0.6
S. boucheti n.sp.	17.4	14.5	16.5	15	15.6	14.7	14.4	11.8	11.9	11.9	16	13.4	16,5	−	6.4	0.1
S. monolithes n.sp.	23.5	21.2	22.4	21.3	21.5	21.6	21.6	20.9	20.8	20.9	13.6	21.9	22.8	−	19.9	21.1	−
S. ylvae n.sp.	20.8	19	20.1	19	19.5	19.3	19.2	18.7	18.8	18.6	11.4	19.5	20.6	−	17.5	18.8	5.4	0
S. martindalei n.sp.	22.1	20.3	21.8	21.7	22.2	21.2	21.2	22.9	20.8	20.8	13.7	21.8	21.5	−	19.5	21.2	25.5	22.1	0.2
P3	19.4	17.2	19.1	18.6	19.1	17.8	18.3	17.7	17.7	17.9	20.2	18.2	19.2	−	17.1	17.8	16.9	14.1	21.5	−
