# Supplementary material for: Hyper-Cryptic Marine Meiofauna: Species Complexes in Nemertodermatida
Source: PLoS One. 2014 Sep 16;9(9):e107688. doi: 10.1371/journal.pone.0107688 (PMC4166464; doi:10.1371/journal.pone.0107688)
Supplement: Table S3 — Averaged pairwise distances across the SSU gene dataset. (XLSX) [file pone.0107688.s010.xlsx]

## Sheet: Sheet2
	N1	N2	N3	N4	N. elongatus	N. wolfgangi n.sp.	N. glandulosum n.sp.	S. rubra	S2	S3	S. lundini n.sp.	S. psammicola	S. papuensis n.sp.	S7	S. variabilis n.sp.	S. boucheti n.sp.	S. monolithes n.sp.	S. ylvae n.sp.	S. martindalei n.sp.	P3
N1	0
N2	10.9	0
N3	11.5	5.3	0
N4	10.6	3.8	14.6	0
N. elongatus	10.8	3	4	2.4	0.1
N. wolfgangi n.sp.	11.1	4.1	5.6	14.4	3.8	0.3
N. glandulosum n.sp.	11.4	4.4	5.7	4.9	4.2	1.4	0.5
S. rubra	14.1	12.4	13.3	12.7	12.6	12.2	12.4	0.2
S2	14.3	12.2	13.6	12.8	12.5	12	12.2	1.6	0
S3	14.4	12.2	13.4	12.6	12.4	12	12.1	1.2	0.8	0.1
S. lundini n.sp.	15.7	14.3	14.9	14.7	14.6	14.1	13.9	7.8	8.1	7.9	0.1
S. psammicola	15.9	14.8	15.3	15.1	14.9	14.2	14.2	8.1	9.1	8.8	1.7	0.2
S. papuensis n.sp.	15.3	14.1	15.5	14.7	14.1	14.3	14.5	8.9	9.6	8.7	10.4	10.9	0.1
S7	15	14.3	15	14.2	14.3	14.6	14.3	8.1	8.7	8.5	9.5	10.3	3.4	0
S. variabilis n.sp.	14.4	12.5	13.1	12.2	12	11.8	11.2	9.9	9.9	9.9	11.6	12.2	11.2	12.3	0.3
S. boucheti n.sp.	14.9	13	13.9	13.3	13	13	13	11.9	12.3	12.3	13.1	13.5	13	13.4	5.2	0
S. monolithes n.sp.	15.4	13.3	14.2	13.3	13.5	13.9	13.9	12.6	12.2	12.2	14	14.8	12.9	12.6	8.4	10.5	0.1
S. ylvae n.sp.	15.5	13.3	14.2	13.4	12.9	13.6	13.6	12	12.1	12	13.5	13.8	12.2	12.5	8.8	10.4	0.2	0.1
S. martindalei n.sp.	14.6	15	15	15	15.1	14.6	14.4	15.5	14.9	15	16.7	16.6	17.2	17.6	14.3	15.2	15.3	5.5	0
P3	16.9	14.8	15.6	15	14.6	14.4	14.4	13.4	13.2	13.2	14.9	15	14.1	14.4	10.5	12.5	8.3	8.3	14.9	0
