# Supplementary material for: Hyper-Cryptic Marine Meiofauna: Species Complexes in Nemertodermatida
Source: PLoS One. 2014 Sep 16;9(9):e107688. doi: 10.1371/journal.pone.0107688 (PMC4166464; doi:10.1371/journal.pone.0107688)
Supplement: Table S4 — Averaged pairwise distances across the Histone 3 gene dataset. For Sterreria variabilis n.sp. pairwise distances are also given for the four subdivisions within the species. (XLSX) [file pone.0107688.s011.xlsx]

## Sheet: Sheet1
	N1	N2	N3	N4	N. elongatus	N. wolfgangi	N. glandulosum n.sp.	S. rubra	S2	S3	S. lundini n.sp.	S. psammicola	S. papuensis n.sp.	S7	S. variabilis n.sp.	NCP	NCAPNGH	Eur	Ber	S. boucheti n.sp.	S. monolithes n.sp.	S. ylvae n.sp.	S. martindalei n.sp.	P3
N1	−
N2	−	−
N3	−	−	0.3
N4	−	−	17.4	0.2
N. elongatus	−	−	5.8	8.7	0.8
N. wolfgangi n.sp.	−	−	12.5	13	13	1
N. glandulosum n.sp.	−	−	12.3	12.2	13.2	4.9	0.5
S. rubra	−	−	15.6	15.9	16.1	13.4	14.1	0.9
S2	−	−	14.2	16.1	14.1	13.3	14.6	7.9	0
S3	−	−	−	−	−	−	−	−	−	−
S. lundini n.sp.	−	−	−	−	−	−	−	−	−	−	−
S. psammicola	−	−	15.5	17.1	14.1	16.4	16.2	15.7	13.4	−	−	0
S. papuensis n.sp.	−	−	20.3	12.4	19.4	21.6	21.5	20.8	20.4	−	−	18.8	0.3
S7	−	−	19.7	22	19.5	21.7	21.9	22.9	21.5	−	−	19.7	10.6	0
S. variabilis n.sp.	−	−	18.9	19.2	17.8	18.4	18.2	17.6	16.9	−	−	14.8	21.7	22.6	9.9
NCP	−	−	19.2	19.6	18.3	19.6	18.5	17.1	15.5	−	−	15.7	22.7	24.2	−	2.1
NCA/PNGH	−	−	17.8	17.8	16.9	18.3	18.5	17.5	16.9	−	−	14.7	20.4	21.3	−	12.8	3.8
Eur	−	−	20.1	18.5	19.9	18.3	17.5	17.2	16.5	−	−	14.7	20.9	20.9	−	12.5	8.6	0
Ber	−	−	19.6	21.1	18.2	17.9	19.4	18.4	18	−	−	15.5	13.3	24.8	−	14.3	13.1	13.7	0
S. boucheti n.sp.	−	−	15.5	16.5	14.6	14.9	15.9	15.2	16.6	−	−	14.2	20.4	21.2	15.1	16.1	14.9	14.3	15.8	1.4
S. monolithes n.sp.	−	−	13	15.3	14	14.3	14.2	13.2	11	−	−	14.6	21.5	22.1	17.4	16.3	18.9	17.1	16.5	15.4	0
S. ylvae n.sp.	−	−	13.7	15.4	14.4	13.8	13.2	13.1	11.7	−	−	14.7	21.5	20.9	16.3	15.3	17.2	17.5	16.5	14.8	13.4	0.1
S. martindalei n.sp.	−	−	14	15.6	13.7	14.3	13.5	15.2	14.6	−	−	15.2	23	20.8	17.3	18.6	16.9	19.1	17	15.4	13.3	13	0.1
P3	−	−	11.2	11.5	12.1	14	13.7	14.2	13.2	−	−	14.1	22.7	21.6	17.8	18.6	17.6	12.2	18.1	14.4	9.6	9.4	11	0.3
